# Supplementary material for: Analysis of sex differences in dietary copper-fructose interaction-induced alterations of gut microbial activity in relation to hepatic steatosis
Source: Biol Sex Differ. 2021 Jan 6;12:3. doi: 10.1186/s13293-020-00346-z (PMC7789350; doi:10.1186/s13293-020-00346-z)
Supplement: Supplementary file 1 — Additional file 1: Supplementary Table 1. The Kruskal-Wallis test results between treatment groups (α-diversity). [file 13293_2020_346_MOESM1_ESM.xls]

## Sheet: Observed OTU-kruskal-wallis
Group 1	Group 2	H	p-value	q-value
FCuA (n=7)	FCuAF (n=7)	0.102041	0.749394	0.941493
FCuA (n=7)	FCuM (n=7)	0.0367347	0.848006	0.941493
FCuA (n=7)	FCuMF (n=8)	0.120536	0.728454	0.941493
FCuA (n=7)	MCuA (n=7)	2.97551	0.0845335	0.589078
FCuA (n=7)	MCuAF (n=8)	0.0133929	0.907869	0.941493
FCuA (n=7)	MCuM (n=7)	0.493878	0.482203	0.941493
FCuA (n=7)	MCuMF (n=8)	0.0133929	0.907869	0.941493
FCuAF (n=7)	FCuM (n=7)	0.330612	0.565299	0.941493
FCuAF (n=7)	FCuMF (n=8)	0.857143	0.354539	0.941493
FCuAF (n=7)	MCuA (n=7)	2.97551	0.0845335	0.589078
FCuAF (n=7)	MCuAF (n=8)	0.0535714	0.816961	0.941493
FCuAF (n=7)	MCuM (n=7)	0.0367347	0.848006	0.941493
FCuAF (n=7)	MCuMF (n=8)	0.0133929	0.907869	0.941493
FCuM (n=7)	FCuMF (n=8)	0	1	1
FCuM (n=7)	MCuA (n=7)	2.15918	0.14172	0.659659
FCuM (n=7)	MCuAF (n=8)	0.214286	0.643429	0.941493
FCuM (n=7)	MCuM (n=7)	0.330612	0.565299	0.941493
FCuM (n=7)	MCuMF (n=8)	0.0133929	0.907869	0.941493
FCuMF (n=8)	MCuA (n=7)	1.92857	0.164915	0.659659
FCuMF (n=8)	MCuAF (n=8)	0.705882	0.400814	0.941493
FCuMF (n=8)	MCuM (n=7)	0.857143	0.354539	0.941493
FCuMF (n=8)	MCuMF (n=8)	0.275735	0.59951	0.941493
MCuA (n=7)	MCuAF (n=8)	4.33929	0.0372425	0.589078
MCuA (n=7)	MCuM (n=7)	3.43265	0.0639193	0.589078
MCuA (n=7)	MCuMF (n=8)	2.625	0.105193	0.589078
MCuAF (n=8)	MCuM (n=7)	0.0535714	0.816961	0.941493
MCuAF (n=8)	MCuMF (n=8)	0.0992647	0.752714	0.941493
MCuM (n=7)	MCuMF (n=8)	0.214286	0.643429	0.941493

## Sheet: Shannon-kruskal-wallis
Dunn's multiple comparisons test	Mean rank diff.	Significant?	Summary	Adjusted P Value
MCuA vs. MCuAF	6.643	No	ns	>0.9999
MCuA vs. MCuM	13.29	No	ns	>0.9999
MCuA vs. MCuMF	8.143	No	ns	>0.9999
MCuA vs. FCuA	7.857	No	ns	>0.9999
MCuA vs. FCuAF	1.571	No	ns	>0.9999
MCuA vs. FCuM	1.143	No	ns	>0.9999
MCuA vs. FCuMF	2.268	No	ns	>0.9999
MCuAF vs. MCuM	6.643	No	ns	>0.9999
MCuAF vs. MCuMF	1.5	No	ns	>0.9999
MCuAF vs. FCuA	1.214	No	ns	>0.9999
MCuAF vs. FCuAF	-5.071	No	ns	>0.9999
MCuAF vs. FCuM	-5.5	No	ns	>0.9999
MCuAF vs. FCuMF	-4.375	No	ns	>0.9999
MCuM vs. MCuMF	-5.143	No	ns	>0.9999
MCuM vs. FCuA	-5.429	No	ns	>0.9999
MCuM vs. FCuAF	-11.71	No	ns	>0.9999
MCuM vs. FCuM	-12.14	No	ns	>0.9999
MCuM vs. FCuMF	-11.02	No	ns	>0.9999
MCuMF vs. FCuA	-0.2857	No	ns	>0.9999
MCuMF vs. FCuAF	-6.571	No	ns	>0.9999
MCuMF vs. FCuM	-7	No	ns	>0.9999
MCuMF vs. FCuMF	-5.875	No	ns	>0.9999
FCuA vs. FCuAF	-6.286	No	ns	>0.9999
FCuA vs. FCuM	-6.714	No	ns	>0.9999
FCuA vs. FCuMF	-5.589	No	ns	>0.9999
FCuAF vs. FCuM	-0.4286	No	ns	>0.9999
FCuAF vs. FCuMF	0.6964	No	ns	>0.9999
FCuM vs. FCuMF	1.125	No	ns	>0.9999
