# Supplementary material for: Analysis of sex differences in dietary copper-fructose interaction-induced alterations of gut microbial activity in relation to hepatic steatosis
Source: Biol Sex Differ. 2021 Jan 6;12:3. doi: 10.1186/s13293-020-00346-z (PMC7789350; doi:10.1186/s13293-020-00346-z)
Supplement: Supplementary file 2 — Additional file 2: Supplementary Table 2. The permutation tests of the mean distance matrix (β-diversity). [file 13293_2020_346_MOESM2_ESM.xls]

## Sheet: unweighted-permanova-pairwise
Group 1	Group 2	Sample size	Permutations	pseudo-F	p-value	q-value
FCuA	FCuAF	14	999	1.23491	0.161	0.204909
FCuA	FCuM	14	999	0.824059	0.778	0.778
FCuA	FCuMF	15	999	1.55404	0.023	0.0746667
FCuA	MCuA	14	999	1.74089	0.031	0.0746667
FCuA	MCuAF	15	999	1.50444	0.051	0.084
FCuA	MCuM	14	999	1.17603	0.216	0.252
FCuA	MCuMF	15	999	1.44955	0.039	0.0746667
FCuAF	FCuM	14	999	1.54302	0.033	0.0746667
FCuAF	FCuMF	15	999	1.11538	0.252	0.28224
FCuAF	MCuA	14	999	1.55498	0.149	0.198667
FCuAF	MCuAF	15	999	0.945105	0.498	0.536308
FCuAF	MCuM	14	999	2.01409	0.004	0.0373333
FCuAF	MCuMF	15	999	1.13745	0.213	0.252
FCuM	FCuMF	15	999	1.61169	0.013	0.07
FCuM	MCuA	14	999	1.65228	0.029	0.0746667
FCuM	MCuAF	15	999	1.64465	0.038	0.0746667
FCuM	MCuM	14	999	1.29273	0.122	0.1708
FCuM	MCuMF	15	999	1.53404	0.033	0.0746667
FCuMF	MCuA	15	999	2.00397	0.004	0.0373333
FCuMF	MCuAF	16	999	1.36914	0.047	0.08225
FCuMF	MCuM	15	999	2.22065	0.003	0.0373333
FCuMF	MCuMF	16	999	1.31325	0.079	0.116421
MCuA	MCuAF	15	999	1.84871	0.025	0.0746667
MCuA	MCuM	14	999	1.89046	0.015	0.07
MCuA	MCuMF	15	999	1.93323	0.015	0.07
MCuAF	MCuM	15	999	1.59629	0.04	0.0746667
MCuAF	MCuMF	16	999	0.905733	0.66	0.684444
MCuM	MCuMF	15	999	1.44766	0.062	0.0964444

## Sheet: weighted-permanova-pairwise
Group 1	Group 2	Sample size	Permutations	pseudo-F	p-value	q-value
FCuA	FCuAF	14	999	2.48349	0.075	0.196
FCuA	FCuM	14	999	0.597979	0.668	0.668
FCuA	FCuMF	15	999	2.17757	0.099	0.196
FCuA	MCuA	14	999	2.41953	0.085	0.196
FCuA	MCuAF	15	999	4.96531	0.006	0.168
FCuA	MCuM	14	999	1.9265	0.105	0.196
FCuA	MCuMF	15	999	2.24463	0.067	0.196
FCuAF	FCuM	14	999	2.3401	0.071	0.196
FCuAF	FCuMF	15	999	0.856761	0.477	0.53424
FCuAF	MCuA	14	999	1.21631	0.271	0.3794
FCuAF	MCuAF	15	999	1.385	0.216	0.336
FCuAF	MCuM	14	999	2.61137	0.051	0.196
FCuAF	MCuMF	15	999	0.878763	0.422	0.513739
FCuM	FCuMF	15	999	2.21245	0.081	0.196
FCuM	MCuA	14	999	2.06859	0.113	0.19775
FCuM	MCuAF	15	999	4.75164	0.016	0.196
FCuM	MCuM	14	999	2.2203	0.084	0.196
FCuM	MCuMF	15	999	1.99337	0.099	0.196
FCuMF	MCuA	15	999	1.93541	0.087	0.196
FCuMF	MCuAF	16	999	2.88242	0.028	0.196
FCuMF	MCuM	15	999	2.91025	0.03	0.196
FCuMF	MCuMF	16	999	1.33386	0.264	0.3794
MCuA	MCuAF	15	999	0.813622	0.453	0.5285
MCuA	MCuM	14	999	0.9645	0.372	0.473455
MCuA	MCuMF	15	999	0.644875	0.613	0.635704
MCuAF	MCuM	15	999	1.78854	0.149	0.245412
MCuAF	MCuMF	16	999	0.771911	0.526	0.566462
MCuM	MCuMF	15	999	1.0908	0.354	0.472
