# Supplementary material for: Analysis of sex differences in dietary copper-fructose interaction-induced alterations of gut microbial activity in relation to hepatic steatosis
Source: Biol Sex Differ. 2021 Jan 6;12:3. doi: 10.1186/s13293-020-00346-z (PMC7789350; doi:10.1186/s13293-020-00346-z)
Supplement: Supplementary file 3 — Additional file 3: Supplementary Table 3. Mean abundance of gut microbiome taxa in male rats. Supplementary Table 4. Mean abundance of gut microbiome taxa in female rats. Numbers listed under study groups are percentages. Data are expressed as means ± SD (n = 7–8) and analyzed by two-way ANOVA testing factors of copper (Cu), fructose (F), and interactions (Cu × F), followed by Tukey’s multiple comparison test. Statistical significance was set to p ≤ 0.05. P values are displayed for the factors Cu, F, and Cu × F. NS, p > 0.05. CuA, adequate copper diet; CuM, marginal copper diet; CuAF, adequate copper diet +10% fructose drinking; CuMF, marginal copper deficient diet + 10% fructose drinking. * versus CuA; # versus CuAF; $ versus CuM. p_Phyla, f_Families, and s_species with average abundance greater than 1% in any of the groups are listed. Unknown, 16S rRNA sequence distinct from any known genera in this family/species. [file 13293_2020_346_MOESM3_ESM.zip]

Archive with 2 entries (2 files):
- Suppl Table 3 gut microbiome taxa abundance-male.xls
- Suppl Table 4 gut microbiome taxa abundance-female.xls
