# Supplementary material for: Analysis of sex differences in dietary copper-fructose interaction-induced alterations of gut microbial activity in relation to hepatic steatosis
Source: Biol Sex Differ. 2021 Jan 6;12:3. doi: 10.1186/s13293-020-00346-z (PMC7789350; doi:10.1186/s13293-020-00346-z)
Supplement: Supplementary file 3 — Additional file 3: Supplementary Table 3. Mean abundance of gut microbiome taxa in male rats. Supplementary Table 4. Mean abundance of gut microbiome taxa in female rats. Numbers listed under study groups are percentages. Data are expressed as means ± SD (n = 7–8) and analyzed by two-way ANOVA testing factors of copper (Cu), fructose (F), and interactions (Cu × F), followed by Tukey’s multiple comparison test. Statistical significance was set to p ≤ 0.05. P values are displayed for the factors Cu, F, and Cu × F. NS, p > 0.05. CuA, adequate copper diet; CuM, marginal copper diet; CuAF, adequate copper diet +10% fructose drinking; CuMF, marginal copper deficient diet + 10% fructose drinking. * versus CuA; # versus CuAF; $ versus CuM. p_Phyla, f_Families, and s_species with average abundance greater than 1% in any of the groups are listed. Unknown, 16S rRNA sequence distinct from any known genera in this family/species. [file 13293_2020_346_MOESM3_ESM.zip › Suppl Table 3 gut microbiome taxa abundance-male.xls]

## Sheet: mean abundance-male
			Male
	Bacteria	CuA	CuAF	CuM	CuMF	P value of factors
data set number						(two-way ANOVA)
1	p__Actinobacteria	4.25571	4.3875	5.32857	4.15	NS
2	f_Bifidobacteriaceae	2.77857	2.66375	4.12857	2.5325	NS
3	g_Bifidobacterium	2.77857	2.66375	4.12857	2.5325	NS
4	f_Coriobacteriaceae	0.892857	1.17125	0.682857	1.145	NS
5	g_unknown	0.804286	1.1225	0.652857	1.12625	F, p=0.0449
6	p__Bacteroidetes	10.6029	11.8012	6.01	11.9988	F, p=0.0409
7	f_Bacteroidaceae	5.42	5.61625	3.59571	6.1425	NS
8	g_Bacteroides	5.42	5.61625	3.59571	6.1425	NS
9	f_Porphyromonadaceae	0.508571	0.61375	0.214286	1.27$	F, p=0.0071
10						Cu×F, p=0.0243
11	g_Parabacteroides	0.508571	0.61375	0.214286	1.27$	F, p=0.0071
12						Cu×F, p=0.0243
13	f_S24-7	3.5	4.3	1.95#	3.55	F, p=0.0495
14	f_S24.7.g_unknown	3.5	4.3	1.95#	3.55	F, p=0.0495
15	p__Firmicutes	79.1814	77.8325	85.3929	77.8325	NS
16	f_Lactobacillaceae	20.7229	27.105	21.7414	19.34	NS
17	g_Lactobacillus	20.7229	27.1038	21.7414	19.3262	NS
18	o_Clostridiales._	4.29429	3.075	3.82	3.90875	NS
19	o_Clostridiales._._	4.29429	3.075	3.82	3.90875	NS
20	o_Clostridiales.f_unknown	6.9	5.4625	5.65	6.08875	NS
21	o_Clostridiales.f_.g_unknown	6.9	5.4625	5.65	6.08875	NS
22	f_Christensenellaceae	1.26571	0.66875	1.24571	0.91375	NS
23	f_Christensenellaceae.g_unknown	1.25286	0.66875	1.24571	0.9075	NS
24	f_Clostridiaceae	8.69286	8.345	16.2486	11.92	NS
25	f_Clostridiaceae.g_unknown	8.37286	8.25625	16.0014	11.8812	NS
26	f_Lachnospiraceae	11.8643	11.1837	14.2	10.2775	NS
27	f_Lachnospiraceae._	2.61143	1.92625	3.14143	1.49625	NS
28	f_Lachnospiraceae.g_unknown	2.32143	3.80875	5.41429	2.68875	NS
29	g_Blautia	0.33	0.6025	0.424286	1.07*	F, p=0.0172
30	g_Coprococcus	3.99714	2.005	2.73714	1.20*	F, p=0.0174
31	g_Dorea	0.492857	0.5675	0.435714	1.32375	NS
32	g_Ruminococcus	1.99143	2.23125	1.98143	2.39875	NS
33	f_Ruminococcaceae	17.8514	15.3725	16.4557	19.0263	NS
34	f_Ruminococcaceae.g_unknown	7.02714	4.92	5.43	5.74625	NS
35	g_Oscillospira	6.17857	7.97375	7.91429	10.2888	NS
36	g_Ruminococcus	3.92429	1.79	2.71571	2.41625	NS
37	f_Erysipelotrichaceae	4.69714	4.475	3.78	4.27375	NS
38	g_Allobaculum	3.93714	3.6875	3.38143	3.69875	NS
39	p__Proteobacteria	2.35	3.98625	1.50571	3.0675	F, p=0.0441
40	f_Alcaligenaceae	1.07571	2.3725	0.491429	1.35125	NS
41	g_Sutterella	1.07571	2.3725	0.491429	1.35125	NS
42	f_Desulfovibrionaceae	0.955714	1.18125	0.892857	1.185	NS
43	p__Verrucomicrobia	2.45286	1.23	1.07857	1.70375	NS
44	f_Verrucomicrobiaceae	2.45286	1.23	1.07857	1.70375	NS
45	g_Akkermansia	2.45286	1.23	1.07857	1.70375	NS
46
47
48
49
50
51
52
53
