# Supplementary material for: Analysis of sex differences in dietary copper-fructose interaction-induced alterations of gut microbial activity in relation to hepatic steatosis
Source: Biol Sex Differ. 2021 Jan 6;12:3. doi: 10.1186/s13293-020-00346-z (PMC7789350; doi:10.1186/s13293-020-00346-z)
Supplement: Supplementary file 3 — Additional file 3: Supplementary Table 3. Mean abundance of gut microbiome taxa in male rats. Supplementary Table 4. Mean abundance of gut microbiome taxa in female rats. Numbers listed under study groups are percentages. Data are expressed as means ± SD (n = 7–8) and analyzed by two-way ANOVA testing factors of copper (Cu), fructose (F), and interactions (Cu × F), followed by Tukey’s multiple comparison test. Statistical significance was set to p ≤ 0.05. P values are displayed for the factors Cu, F, and Cu × F. NS, p > 0.05. CuA, adequate copper diet; CuM, marginal copper diet; CuAF, adequate copper diet +10% fructose drinking; CuMF, marginal copper deficient diet + 10% fructose drinking. * versus CuA; # versus CuAF; $ versus CuM. p_Phyla, f_Families, and s_species with average abundance greater than 1% in any of the groups are listed. Unknown, 16S rRNA sequence distinct from any known genera in this family/species. [file 13293_2020_346_MOESM3_ESM.zip › Suppl Table 4 gut microbiome taxa abundance-female.xls]

## Sheet: mean abundance-female
			Female
	Bacteria	CuA	CuAF	CuM	CuMF	P value of factors
data set number						(two-way ANOVA)
1	p__Actinobacteria	3.88571	4.89714	4.31429	5.0025	NS
2	f_Bifidobacteriaceae	2.51857	2.89143	2.67143	3.03375	NS
3	g_Bifidobacterium	2.52	2.89	2.67143	3.03375	NS
4	f_Coriobacteriaceae	0.774286	1.38	0.771429	1.5625	F, p=0.0129
5	g_unknown	0.681429	1.26	0.687143	1.4925	F, p=0.0146
6	p__Bacteroidetes	6.98857	14.9171	7.91571	15.83*	F, p=0.0009
7	f_Bacteroidaceae	3.26	7.13857	4.00571	6.7825	F, p=0.0048
8	g_Bacteroides	3.26	7.13857	4.00571	6.7825	F, p=0.0048
9	f_Porphyromonadaceae	0.228571	1.52*	0.32#	1.085	F, p=0.0007
10	g_Parabacteroides	0.228571	1.52*	0.32#	1.085	F, p=0.0007
11	f_S24-7	2.76143	5.29857	3.16429	6.22625	F, p=0.0053
12	f_S24.7.g_unknown	2.76143	5.29857	3.16429	6.22625	F, p=0.0053
13	p__Deferribacteres	1.00143	1.15143	0.495714	0.17625	NS
14	f_Deferribacteraceae	1.00143	1.15143	0.495714	0.17625	NS
15	g_Mucispirillum	1.00143	1.15143	0.495714	0.17625	NS
16	p__Firmicutes	84.3157	73.51*	82.9429	73.92*	F, p=0.0010
17	f_Lactobacillaceae	9.39	13.7643	8.01714	10.7425	NS
18	g_Lactobacillus	9.39	13.7643	8.01714	10.7425	NS
19	o_Clostridiales.f_unknown	6.10571	5.01	6.82286	6.2675	NS
20	o_Clostridiales.f_.g_unknown	6.10571	5.01	6.82286	6.2675	NS
21	o__Clostridiales.__.__	4.87	5.19	6.43	4.19	NS
22	f_Clostridiaceae	15.9886	6.07857	15.07	14.3438	NS
23	f_Clostridiaceae.g_unknown	15.7786	6.00714	14.9257	14.2175	NS
24	f_Lachnospiraceae	17.2529	12.8057	13.3086	7.98*	Cu, p=0.0263
25						F, p=0.0143
26	f__Lachnospiraceae.__	4.06	2.74	3.61	2.03	F, p=0.0171
27	f_Lachnospiraceae.g_unknown	7.12857	3.74429	4.42286	2.12375	NS
28	g_Blautia	0.337143	1.56*	0.551429	0.63875	F, p=0.0199
29						Cu×F, p=0.0409
30	g_Coprococcus	2.59714	1.61	1.54571	1.15125	NS
31	g__Ruminococcus	2.9757	2.93	2.99429	1.9675	NS
32	f_Peptococcaceae	1.36571	1.12571	1.45857	1.81625	NS
33	f_Peptostreptococcaceae	1.80714	1.40143	1.01*	1.2375	Cu, p=0.0224
34	f_Peptostreptococcaceae.g_unknown	1.80714	1.40143	1.01*	1.2375	Cu, p=0.0224
35	f_Ruminococcaceae	20.9043	18.1871	24.4929	17.9875	NS
36	f_Ruminococcaceae.g_unknown	7.25571	5.96	8.76571	7.18125	NS
37	g_Oscillospira	9.80571	8.45714	11.1957	7.53875	NS
38	g__Ruminococcus	3.30286	2.89429	3.68714	2.3025	NS
39	f_Erysipelotrichaceae	4.20429	7.55857	3.65857	7.73	F, p=0.0025
40	f__Erysipelotrichaceae.g_unknown	0.417143	1.19*	0.655714	1.25*	F, p=0.0008
41	g_Allobaculum	3.73	6.29857	2.98429	6.44625	F, p=0.0130
42	p__Proteobacteria	2.27143	4.34*	1.93#	4.26*$	F, p=0.0002
43	f_Alcaligenaceae	0.892857	2.07857	0.367143	2.41	F, p=0.0118
44	g_Sutterella	0.892857	2.07857	0.367143	2.41	F, p=0.0118
45	f_Desulfovibrionaceae	1.30429	1.51	1.37857	1.345	NS
46	p__Verrucomicrobia	1.11	0.995714	1.6	0.51125	NS
47	f_Verrucomicrobiaceae	1.11	0.995714	1.6	0.51125	NS
48	g_Akkermansia	1.11	0.995714	1.6	0.51125	NS
49
50
