# Supplementary material for: Analysis of sex differences in dietary copper-fructose interaction-induced alterations of gut microbial activity in relation to hepatic steatosis
Source: Biol Sex Differ. 2021 Jan 6;12:3. doi: 10.1186/s13293-020-00346-z (PMC7789350; doi:10.1186/s13293-020-00346-z)
Supplement: Supplementary file 4 — Additional file 4: Supplementary Table 5. Full bacteria name listed in Fig. 4a in male rats. Supplementary Table 6. Full bacteria name listed in Fig. 4b in female rats. [file 13293_2020_346_MOESM4_ESM.zip]

Archive with 2 entries (2 files):
- Suppl Table 5 full name-male.xls
- Suppl Table 6 full name-female.xls
