# Supplementary material for: Analysis of sex differences in dietary copper-fructose interaction-induced alterations of gut microbial activity in relation to hepatic steatosis
Source: Biol Sex Differ. 2021 Jan 6;12:3. doi: 10.1186/s13293-020-00346-z (PMC7789350; doi:10.1186/s13293-020-00346-z)
Supplement: Supplementary file 5 — Additional file 5: Supplementary Table 7. PICRUSt2 analysis results. [file 13293_2020_346_MOESM5_ESM.xls]

## Sheet: Male_pathway-Dunn-KW-test
	Comparison
	MCuA - MCuAF
Pathways	Pathway Name	Z score	P.adj	Superclasses
DTDPRHAMSYN-PWY	dTDP-β-L-rhamnose biosynthesis	2.46133	0.0415274	Sugar Nucleotide Biosynthesis
FERMENTATION-PWY	mixed acid fermentation	2.41821	0.0467907	Generation of Precursor Metabolites and Energy
GLCMANNANAUT-PWY	superpathway of N-acetylglucosamine, N-acetylmannosamine and N-acetylneuraminate degradation	2.44565	0.0433775	Amine and Polyamine Degradation
GOLPDLCAT-PWY	superpathway of glycerol degradation to 1,3-propanediol	2.75135	0.0178048	Glycerol Degradation
P125-PWY	superpathway of (R,R)-butanediol biosynthesis	2.79839	0.0154076	Butanediol Biosynthesis
P241-PWY	coenzyme B biosynthesis	2.60634	0.0274546	Electron Carrier Biosynthesis
PWY-2942	L-lysine biosynthesis III	2.5985	0.0280895	Proteinogenic Amino Acid Biosynthesis
PWY-4984	urea cycle	2.48876	0.0384567	Nitrogen Compound Metabolism
PWY-5097	L-lysine biosynthesis VI	2.477	0.0397472	Proteinogenic Amino Acid Biosynthesis
PWY-5415	catechol degradation I (meta-cleavage pathway)	2.40254	0.0488454	Aromatic Compound Degradation
PWY-5837	2-carboxy-1,4-naphthoquinol biosynthesis	2.52404	0.0232033	Electron Carrier Biosynthesis
PWY-5838	superpathway of menaquinol-8 biosynthesis I	2.36334	0.0362218	Electron Carrier Biosynthesis
PWY-5840	superpathway of menaquinol-7 biosynthesis	2.477	0.0264981	Electron Carrier Biosynthesis
PWY-5861	superpathway of demethylmenaquinol-8 biosynthesis I	2.50444	0.0245292	Electron Carrier Biosynthesis
PWY-5863	superpathway of phylloquinol biosynthesis	2.52404	0.0232033	Electron Carrier Biosynthesis
PWY-5897	superpathway of menaquinol-11 biosynthesis	2.477	0.0264981	Electron Carrier Biosynthesis
PWY-5898	superpathway of menaquinol-12 biosynthesis	2.477	0.0264981	Electron Carrier Biosynthesis
PWY-5899	superpathway of menaquinol-13 biosynthesis	2.477	0.0264981	Electron Carrier Biosynthesis
PWY-5941	glycogen degradation II	3.33533	0.00511186	Polysaccharide Degradation
PWY-6353	purine nucleotides degradation II (aerobic)	2.42605	0.0457922	Purine Nucleotide Degradation
PWY-6901	superpathway of glucose and xylose degradation	2.62202	0.0262233	Sugar Degradation
PWY-7431	aromatic biogenic amine degradation (bacteria)	2.57499	0.0300732	Amine and Polyamine Degradation
PWY0-1061	superpathway of L-alanine biosynthesis	2.31239	0.0415121	Proteinogenic Amino Acid Biosynthesis
total : 23
	Comparison.1
	MCuA - MCuM
Pathways	Pathway Name	Z score	P.adj	Superclasses
ALL-CHORISMATE-PWY	superpathway of chorismate metabolism	2.79301	0.0313318	Superpathway
BIOTIN-BIOSYNTHESIS-PWY	biotin biosynthesis I	2.85373	0.0259255	Enzyme Cofactor Biosynthesis
FASYN-INITIAL-PWY	superpathway of fatty acid biosynthesis initiation (E. coli)	3.00552	0.0159074	Fatty Acid Biosynthesis
NAGLIPASYN-PWY	lipid IVA biosynthesis (E. coli)	3.18768	0.00860521	Lipopolysaccharide Biosynthesis
P108-PWY	pyruvate fermentation to propanoate I	2.67158	0.0452974	Fermentation of Pyruvate
P241-PWY	coenzyme B biosynthesis	2.39835	0.0329384	Electron Carrier Biosynthesis
PPGPPMET-PWY	ppGpp metabolism	3.36983	0.00451286	Metabolic Regulator Biosynthesis
PWY-1269	CMP-3-deoxy-D-manno-octulosonate biosynthesis	2.91445	0.0213791	Sugar Nucleotide Biosynthesis
PWY-1541	superpathway of taurine degradation	2.42979	0.0453229	Sulfur Compound Metabolism
PWY-5837	2-carboxy-1,4-naphthoquinol biosynthesis	2.70194	0.0206811	Electron Carrier Biosynthesis
PWY-5838	superpathway of menaquinol-8 biosynthesis I	2.85373	0.0129627	Electron Carrier Biosynthesis
PWY-5840	superpathway of menaquinol-7 biosynthesis	2.85373	0.0129627	Electron Carrier Biosynthesis
PWY-5845	superpathway of menaquinol-9 biosynthesis	2.97517	0.0175698	Electron Carrier Biosynthesis
PWY-5850	superpathway of menaquinol-6 biosynthesis	2.97517	0.0175698	Electron Carrier Biosynthesis
PWY-5860	superpathway of demethylmenaquinol-6 biosynthesis I	2.94481	0.0193894	Electron Carrier Biosynthesis
PWY-5861	superpathway of demethylmenaquinol-8 biosynthesis I	2.85373	0.0129627	Electron Carrier Biosynthesis
PWY-5862	superpathway of demethylmenaquinol-9 biosynthesis	2.94481	0.0193894	Electron Carrier Biosynthesis
PWY-5863	superpathway of phylloquinol biosynthesis	2.70194	0.0206811	Electron Carrier Biosynthesis
PWY-5896	superpathway of menaquinol-10 biosynthesis	2.97517	0.0175698	Electron Carrier Biosynthesis
PWY-5897	superpathway of menaquinol-11 biosynthesis	2.85373	0.0129627	Electron Carrier Biosynthesis
PWY-5898	superpathway of menaquinol-12 biosynthesis	2.85373	0.0129627	Electron Carrier Biosynthesis
PWY-5899	superpathway of menaquinol-13 biosynthesis	2.85373	0.0129627	Electron Carrier Biosynthesis
PWY-5941	glycogen degradation II	2.45907	0.0278598	Polysaccharide Degradation
PWY-5971	palmitate biosynthesis (type II fatty acid synthase)	2.91445	0.0213791	Fatty Acid Biosynthesis
PWY-5989	stearate biosynthesis II (bacteria and plants)	2.79301	0.0313318	Fatty Acid Biosynthesis
PWY-6282	palmitoleate biosynthesis I (from (5Z)-dodec-5-enoate)	2.79301	0.0313318	Unsaturated Fatty Acid Biosynthesis
PWY-6396	superpathway of 2,3-butanediol biosynthesis	2.48942	0.038385	Butanediol Biosynthesis
PWY-6467	Kdo transfer to lipid IVA III (Chlamydia)	3.21804	0.00774428	Lipopolysaccharide Biosynthesis
PWY-6519	8-amino-7-oxononanoate biosynthesis I	2.91445	0.0213791	8-Amino-7-oxononanoate Biosynthesis
PWY-6572	chondroitin sulfate degradation I (bacterial)	2.79301	0.0313318	Glycosaminoglycan Degradation
PWY-6628	superpathway of L-phenylalanine biosynthesis	2.39835	0.0494076	Proteinogenic Amino Acid Biosynthesis
PWY-6630	superpathway of L-tyrosine biosynthesis	2.39835	0.0494076	Proteinogenic Amino Acid Biosynthesis
PWY-6895	superpathway of thiamine diphosphate biosynthesis II	2.70194	0.0413622	Vitamin Biosynthesis
PWY-6901	superpathway of glucose and xylose degradation	2.30727	0.0420794	Sugar Degradation
PWY-7237	myo-, chiro- and scyllo-inositol degradation	2.45907	0.0417897	Sugar Alcohol Degradation
PWY-7664	oleate biosynthesis IV (anaerobic)	2.79301	0.0313318	Unsaturated Fatty Acid Biosynthesis
PWY0-845	superpathway of pyridoxal 5'-phosphate biosynthesis and salvage	3.2484	0.00696347	Vitamin B6 Biosynthesis
PWY0-862	(5Z)-dodecenoate biosynthesis I	2.79301	0.0313318	Unsaturated Fatty Acid Biosynthesis
PWYG-321	mycolate biosynthesis	2.79301	0.0313318	Fatty Acid Biosynthesis
PYRIDOXSYN-PWY	pyridoxal 5'-phosphate biosynthesis I	3.2484	0.00696347	Vitamin B6 Biosynthesis
total : 40
	Comparison.2
	MCuA - MCuMF
Pathways	Pathway Name	Z score	P.adj	Superclasses
PWY-6572	chondroitin sulfate degradation I (bacterial)	2.46525	0.0410758	Glycosaminoglycan Degradation
total : 1

## Sheet: Female_pathway-Dunn-KW-test
	Comparison
	FCuA - FCuMF
Pathways	Pathway Name	Z score	P.adj	Superclasses
BRANCHED-CHAIN-AA-SYN-PWY	superpathway of branched chain amino acid biosynthesis	-2.66905	0.0456398	Amino Acid Biosynthesis
FERMENTATION-PWY	mixed acid fermentation	-2.4966	0.0376171	Generation of Precursor Metabolites and Energy
FOLSYN-PWY	superpathway of tetrahydrofolate biosynthesis and salvage	-2.65729	0.0472628	Folate Biosynthesis
GLCMANNANAUT-PWY	superpathway of N-acetylglucosamine, N-acetylmannosamine and N-acetylneuraminate degradation	-2.65729	0.0472628	Amine and Polyamine Degradation
GOLPDLCAT-PWY	superpathway of glycerol degradation to 1,3-propanediol	-2.64945	0.0483733	Glycerol Degradation
P161-PWY	acetylene degradation (anaerobic)	-3.03355	0.0145019	Fermentation to Acetate
P441-PWY	superpathway of N-acetylneuraminate degradation	-2.72	0.0391691	Carboxylate Degradation
PHOSLIPSYN-PWY	superpathway of phospholipid biosynthesis I (bacteria)	-2.66905	0.0456398	Phospholipid Biosynthesis Superpathways
PWY-5022	4-aminobutanoate degradation V	-2.75919	0.0347665	4-Aminobutanoate Degradation
PWY-5100	pyruvate fermentation to acetate and lactate II	-2.8219	0.0286438	Pyruvate Fermentation to Acetate
PWY-5188	tetrapyrrole biosynthesis I (from glutamate)	-2.72	0.0391691	Tetrapyrrole Biosynthesis
PWY-5189	tetrapyrrole biosynthesis II (from glycine)	-2.68865	0.0430455	Tetrapyrrole Biosynthesis
PWY-5505	L-glutamate and L-glutamine biosynthesis	-2.72392	0.0387073	Proteinogenic Amino Acid Biosynthesis
PWY-5659	GDP-mannose biosynthesis	-2.76703	0.0339415	Sugar Nucleotide Biosynthesis
PWY-5695	inosine 5'-phosphate degradation	-2.85718	0.0256457	Purine Nucleotide Degradation
PWY-6122	5-aminoimidazole ribonucleotide biosynthesis II	-2.68473	0.0435535	Purine Nucleotide Biosynthesis
PWY-6277	superpathway of 5-aminoimidazole ribonucleotide biosynthesis	-2.68473	0.0435535	Purine Nucleotide Biosynthesis
PWY-6385	peptidoglycan biosynthesis III (mycobacteria)	-2.67297	0.04511	Peptidoglycan Biosynthesis
PWY-6386	UDP-N-acetylmuramoyl-pentapeptide biosynthesis II (lysine-containing)	-2.67297	0.04511	UDP-N-Acetylmuramoyl-Pentapeptide Biosynthesis
PWY-6609	adenine and adenosine salvage III	-2.89637	0.0226505	Purine Nucleotide Salvage
PWY-6612	superpathway of tetrahydrofolate biosynthesis	-2.68081	0.0440669	Folate Biosynthesis
PWY-6897	thiamine diphosphate salvage II	-2.66513	0.0461751	Thiamine Biosynthesis
PWY-7199	pyrimidine deoxyribonucleosides salvage	-2.82974	0.0279514	Pyrimidine Nucleotide Biosynthesis
PWY-7220	adenosine deoxyribonucleotides de novo biosynthesis II	-2.68473	0.0435535	Purine Deoxyribonucleotide De Novo Biosynthesis
PWY-7222	guanosine deoxyribonucleotides de novo biosynthesis II	-2.68473	0.0435535	Purine Deoxyribonucleotide De Novo Biosynthesis
PWY-7392	taxadiene biosynthesis (engineered)	-2.80623	0.0300754	Diterpenoid Biosynthesis
PWY0-1261	anhydromuropeptides recycling I	-2.66905	0.0456398	Sugar Derivative Degradation
PWY0-1297	superpathway of purine deoxyribonucleosides degradation	-2.8415	0.0269412	Nucleoside and Nucleotide Degradation
PWY0-1298	superpathway of pyrimidine deoxyribonucleosides degradation	-2.84542	0.0266119	Pyrimidine Nucleotide Degradation
PWY0-166	superpathway of pyrimidine deoxyribonucleotides de novo biosynthesis (E. coli)	-2.66121	0.0467161	Pyrimidine Nucleotide De Novo Biosynthesis
PWY4FS-7	phosphatidylglycerol biosynthesis I (plastidic)	-2.66905	0.0456398	Phospholipid Biosynthesis
PWY4FS-8	phosphatidylglycerol biosynthesis II (non-plastidic)	-2.66905	0.0456398	Phospholipid Biosynthesis
PYRIDNUCSAL-PWY	NAD salvage pathway I (PNC VI cycle)	-2.64553	0.0489373	NAD Biosynthesis
UDPNAGSYN-PWY	UDP-N-acetyl-D-glucosamine biosynthesis I	-2.72784	0.0382504	Sugar Nucleotide Biosynthesis
total : 34
	Comparison
	FCuAF - FCuMF
Pathways	Pathway Name	Z score	P.adj	Superclasses
PWY-6628	superpathway of L-phenylalanine biosynthesis	-2.66942	0.0227947	Proteinogenic Amino Acid Biosynthesis
PWY-6630	superpathway of L-tyrosine biosynthesis	-2.66942	0.0227947	Proteinogenic Amino Acid Biosynthesis
total : 2
	Comparison
	FCuM - FCuMF
Pathways	Pathway Name	Z score	P.adj	Superclasses
PWY-6628	superpathway of L-phenylalanine biosynthesis	-2.34767	0.0377829	Proteinogenic Amino Acid Biosynthesis
PWY-6630	superpathway of L-tyrosine biosynthesis	-2.34767	0.0377829	Proteinogenic Amino Acid Biosynthesis
total : 2
