# Supplementary material for: Analysis of sex differences in dietary copper-fructose interaction-induced alterations of gut microbial activity in relation to hepatic steatosis
Source: Biol Sex Differ. 2021 Jan 6;12:3. doi: 10.1186/s13293-020-00346-z (PMC7789350; doi:10.1186/s13293-020-00346-z)
Supplement: Supplementary file 6 — Additional file 6: Supplementary Table 8. ASV table. [file 13293_2020_346_MOESM6_ESM.xls]

## Sheet: sample-frequency-detail-ASV tab
CM-01-Rat-MCuA-1	32550
CM-13-Rat-MCuAF-6	25464
CM-02-Rat-MCuA-2	20745
CM-05-Rat-MCuA-5	20282
CM-19-Rat-MCuM-4	19778
CM-07-Rat-MCuA-7	17301
CM-22-Rat-MCuM-7	17150
CM-03-Rat-MCuA-3	16978
CM-21-Rat-MCuM-6	16341
CM-46-Rat-FCuM-1	15982
CM-17-Rat-MCuM-2	15620
CM-51-Rat-FCuM-6	13900
CM-14-Rat-MCuAF-7	13773
CM-45-Rat-FCuAF-8	13680
CM-37-Rat-FCuA-7	13590
CM-50-Rat-FCuM-5	13214
CM-06-Rat-MCuA-6	13141
CM-23-Rat-MCuMF-1	13140
CM-48-Rat-FCuM-3	13103
CM-59-Rat-FCuMF-7	12020
CM-54-Rat-FCuMF-2	11984
CM-60-Rat-FCuMF-8	11341
CM-53-Rat-FCuMF-1	11176
CM-11-Rat-MCuAF-4	11107
CM-35-Rat-FCuA-5	10902
CM-10-Rat-MCuAF-3	10874
CM-09-Rat-MCuAF-2	10639
CM-29-Rat-MCuMF-7	10373
CM-08-Rat-MCuAF-1	10305
CM-36-Rat-FCuA-6	10052
CM-24-Rat-MCuMF-2	9835
CM-39-Rat-FCuAF-2	9817
CM-04-Rat-MCuA-4	9594
CM-43-Rat-FCuAF-6	9575
CM-25-Rat-MCuMF-3	9572
CM-49-Rat-FCuM-4	9540
CM-57-Rat-FCuMF-5	9521
CM-31-Rat-FCuA-1	9242
CM-58-Rat-FCuMF-6	9166
CM-18-Rat-MCuM-3	9096
CM-12-Rat-MCuAF-5	9070
CM-30-Rat-MCuMF-8	9056
CM-28-Rat-MCuMF-6	9023
CM-15-Rat-MCuAF-8	8128
CM-55-Rat-FCuMF-3	8058
CM-52-Rat-FCuM-7	8001
CM-47-Rat-FCuM-2	7931
CM-56-Rat-FCuMF-4	7911
CM-26-Rat-MCuMF-4	7855
CM-33-Rat-FCuA-3	7610
CM-27-Rat-MCuMF-5	7304
CM-38-Rat-FCuAF-1	7037
CM-41-Rat-FCuAF-4	6984
CM-44-Rat-FCuAF-7	6929
CM-42-Rat-FCuAF-5	6361
CM-34-Rat-FCuA-4	6247
CM-20-Rat-MCuM-5	5937
CM-32-Rat-FCuA-2	4490
CM-16-Rat-MCuM-1	3829
CM-40-Rat-FCuAF-3	344
